# Supplementary material for: Mycorrhizal status and host genotype interact to shape plant nutrition in field grown maize (Zea mays ssp. mays)
Source: Mycorrhiza. 2023 Oct 18;33(5-6):345–58. doi: 10.1007/s00572-023-01127-3 (PMC10752836; doi:10.1007/s00572-023-01127-3)
Supplement: Supplementary file 1 — Supplementary file1 (XLSX 32 KB) [file 572_2023_1127_MOESM1_ESM.xlsx]

## Sheet: AMF-C leaf
	X1	X2	value	p	sig
1	P	Mg	0.0540825	0.29239	ns
2	S	Mg	-0.00142248	0.22668	ns
3	K	Mg	-0.20936	0.0240835	negative
4	Ca	Mg	0.530811	0.00211528	positive
5	Fe	Mg	0.0435562	0.793246	ns
6	Mn	Mg	0.171807	0.329594	ns
7	Co	Mg	0.00213371	0.369843	ns
8	Ni	Mg	0.0391468	0.566259	ns
9	Cu	Mg	-0.0590043	0.138681	ns
10	Zn	Mg	0.210469	0.266106	ns
11	As	Mg	0.153314	0.526761	ns
12	Sr	Mg	0.567624	0.000946337	positive
13	Mo	Mg	0.14256	0.927227	ns
14	Cd	Mg	0.0380939	0.628023	ns
15	S	P	0.38441	0.0746725	ns
16	K	P	0.439602	0.0122367	positive
17	Ca	P	0.161735	0.499435	ns
18	Fe	P	0.13926	0.557809	ns
19	Mn	P	0.122646	0.213509	ns
20	Co	P	-0.288478	0.0124378	negative
21	Ni	P	0.0764444	0.168914	ns
22	Cu	P	0.411294	0.066915	ns
23	Zn	P	0.132774	0.69947	ns
24	As	P	0.0319203	0.120769	ns
25	Sr	P	0.025889	0.253513	ns
26	Mo	P	0.235164	0.569366	ns
27	Cd	P	0.120455	0.614092	ns
28	K	S	0.110156	0.527971	ns
29	Ca	S	0.127511	0.51564	ns
30	Fe	S	0.142048	0.875137	ns
31	Mn	S	0.174879	0.634984	ns
32	Co	S	-0.0198009	0.395116	ns
33	Ni	S	0.245379	0.776263	ns
34	Cu	S	0.243841	0.375382	ns
35	Zn	S	0.164922	0.963289	ns
36	As	S	0.15229	0.702779	ns
37	Sr	S	0.0563016	0.373834	ns
38	Mo	S	0.101565	0.626722	ns
39	Cd	S	0.176074	0.983286	ns
40	Ca	K	-0.27303	0.00351621	negative
41	Fe	K	-0.0868563	0.135273	ns
42	Mn	K	-0.235647	0.00102494	negative
43	Co	K	-0.0343954	0.657184	ns
44	Ni	K	-0.137199	0.137885	ns
45	Cu	K	0.183073	0.347863	ns
46	Zn	K	-0.245804	0.0260463	negative
47	As	K	-0.269474	0.00332237	negative
48	Sr	K	-0.349331	0.000971482	negative
49	Mo	K	0.230782	0.478557	ns
50	Cd	K	-0.0693314	0.0906528	ns
51	Fe	Ca	0.30074	0.365045	ns
52	Mn	Ca	0.60606	0.00240153	positive
53	Co	Ca	-0.208336	0.064994	ns
54	Ni	Ca	0.114482	0.754956	ns
55	Cu	Ca	0.134623	0.495501	ns
56	Zn	Ca	0.366743	0.0331557	positive
57	As	Ca	0.391693	0.0768951	ns
58	Sr	Ca	0.93064	2.04913e-11	positive
59	Mo	Ca	0.263186	0.715189	ns
60	Cd	Ca	0.380996	0.0378805	positive
61	Mn	Fe	0.45744	0.0355943	positive
62	Co	Fe	0.0690185	0.85676	ns
63	Ni	Fe	0.382577	0.0764552	ns
64	Cu	Fe	0.310185	0.489778	ns
65	Zn	Fe	0.086771	0.889081	ns
66	As	Fe	0.618919	0.000271969	positive
67	Sr	Fe	0.240654	0.455014	ns
68	Mo	Fe	0.190868	0.943336	ns
69	Cd	Fe	0.0936273	0.958009	ns
70	Co	Mn	0.165462	0.835361	ns
71	Ni	Mn	0.298565	0.373188	ns
72	Cu	Mn	0.32825	0.849931	ns
73	Zn	Mn	0.40845	0.03509	positive
74	As	Mn	0.509331	0.00367169	positive
75	Sr	Mn	0.535676	0.0033823	positive
76	Mo	Mn	0.246088	0.960149	ns
77	Cd	Mn	0.431408	0.0359166	positive
78	Ni	Co	0.356304	0.0603967	ns
79	Cu	Co	0.0678521	0.646126	ns
80	Zn	Co	-0.0704125	0.185584	ns
81	As	Co	0.146486	0.690032	ns
82	Sr	Co	-0.15266	0.136422	ns
83	Mo	Co	-0.000825036	0.34562	ns
84	Cd	Co	-0.0997155	0.156861	ns
85	Cu	Ni	-0.0048649	0.285945	ns
86	Zn	Ni	0.0965867	0.643249	ns
87	As	Ni	0.412407	0.0391703	positive
88	Sr	Ni	0.104055	0.854714	ns
89	Mo	Ni	0.174226	0.741	ns
90	Cd	Ni	0.169944	0.969432	ns
91	Zn	Cu	0.283499	0.76602	ns
92	As	Cu	0.14936	0.711001	ns
93	Sr	Cu	0.0281366	0.285461	ns
94	Mo	Cu	0.0935704	0.650719	ns
95	Cd	Cu	-0.0288478	0.291096	ns
96	As	Zn	0.137525	0.633213	ns
97	Sr	Zn	0.380683	0.0275626	positive
98	Mo	Zn	0.171949	0.937601	ns
99	Cd	Zn	0.488307	0.00484549	positive
100	Sr	As	0.386458	0.0710649	ns
101	Mo	As	0.139716	0.697508	ns
102	Cd	As	0.233257	0.391874	ns
103	Mo	Sr	0.201707	0.852136	ns
104	Cd	Sr	0.435789	0.0240213	positive
105	Cd	Mo	0.122959	0.892119	ns

## Sheet: AMF-I leaf
	X1	X2	value	p	sig
1	P	Mg	0.169097	0.992289	ns
2	S	Mg	0.223742	0.188893	ns
3	K	Mg	0.0282793	0.376077	ns
4	Ca	Mg	0.455617	0.00971202	positive
5	Fe	Mg	0.235275	0.262447	ns
6	Mn	Mg	0.274559	0.0973436	ns
7	Co	Mg	0.139382	0.69861	ns
8	Ni	Mg	0.0475183	0.352889	ns
9	Cu	Mg	-0.0590013	0.36881	ns
10	Zn	Mg	-0.29269	0.00578245	negative
11	As	Mg	0.100803	0.63775	ns
12	Sr	Mg	0.460452	0.007012	positive
13	Mo	Mg	0.0760252	0.873397	ns
14	Cd	Mg	-0.144821	0.35932	ns
15	S	P	0.322304	0.0520382	ns
16	K	P	0.308806	0.128586	ns
17	Ca	P	0.0231926	0.425142	ns
18	Fe	P	-0.0979829	0.0399844	negative
19	Mn	P	-0.101559	0.0757561	ns
20	Co	P	-0.078895	0.330297	ns
21	Ni	P	-0.172773	0.0541679	ns
22	Cu	P	0.42288	0.0229149	positive
23	Zn	P	0.201783	0.329403	ns
24	As	P	-0.448264	5.30027e-05	negative
25	Sr	P	0.0427841	0.520362	ns
26	Mo	P	0.0547966	0.504167	ns
27	Cd	P	-0.146232	0.0268909	negative
28	K	S	-0.0275742	0.630604	ns
29	Ca	S	0.245247	0.289367	ns
30	Fe	S	-0.246456	0.08725	ns
31	Mn	S	0.19302	0.667934	ns
32	Co	S	0.00350029	0.351074	ns
33	Ni	S	-0.142202	0.0559673	ns
34	Cu	S	0.199416	0.216035	ns
35	Zn	S	-0.143864	0.369476	ns
36	As	S	-0.230037	0.0672602	ns
37	Sr	S	0.246355	0.224428	ns
38	Mo	S	0.0824719	0.579042	ns
39	Cd	S	-0.200373	0.0394637	negative
40	Ca	K	-0.254312	0.0181023	negative
41	Fe	K	-0.0365894	0.293528	ns
42	Mn	K	-0.519982	8.83032e-05	negative
43	Co	K	-0.00637103	0.98602	ns
44	Ni	K	-0.108308	0.416832	ns
45	Cu	K	-0.126993	0.588717	ns
46	Zn	K	0.0490796	0.348221	ns
47	As	K	-0.10448	0.14588	ns
48	Sr	K	-0.295208	0.0192548	negative
49	Mo	K	-0.012717	0.912719	ns
50	Cd	K	0.140188	0.852595	ns
51	Fe	Ca	0.232052	0.173256	ns
52	Mn	Ca	0.610435	0.000310317	positive
53	Co	Ca	-0.251794	0.0588735	ns
54	Ni	Ca	-0.00919141	0.460327	ns
55	Cu	Ca	0.0437914	0.597277	ns
56	Zn	Ca	-0.285739	0.00209543	negative
57	As	Ca	0.3011	0.111263	ns
58	Sr	Ca	0.918965	1.68538e-12	positive
59	Mo	Ca	-0.0604374	0.574835	ns
60	Cd	Ca	0.172622	0.506583	ns
61	Mn	Fe	0.384956	0.0300491	positive
62	Co	Fe	0.16265	0.708549	ns
63	Ni	Fe	0.0898743	0.718772	ns
64	Cu	Fe	-0.0548714	0.127156	ns
65	Zn	Fe	-0.278034	0.0221883	negative
66	As	Fe	0.305432	0.0164468	positive
67	Sr	Fe	0.186623	0.219202	ns
68	Mo	Fe	0.0397376	0.561467	ns
69	Cd	Fe	0.272997	0.0688809	ns
70	Co	Mn	0.180026	0.815618	ns
71	Ni	Mn	0.122409	0.852256	ns
72	Cu	Mn	0.109164	0.612237	ns
73	Zn	Mn	-0.242628	0.0107336	negative
74	As	Mn	0.331218	0.0300652	positive
75	Sr	Mn	0.557201	0.000657521	positive
76	Mo	Mn	0.00853678	0.540967	ns
77	Cd	Mn	0.314497	0.21711	ns
78	Ni	Co	0.231649	0.153947	ns
79	Cu	Co	-0.0768301	0.332697	ns
80	Zn	Co	0.199265	0.249435	ns
81	As	Co	0.10312	0.767904	ns
82	Sr	Co	-0.289567	0.039632	negative
83	Mo	Co	-0.108536	0.281106	ns
84	Cd	Co	-0.043741	0.71407	ns
85	Cu	Ni	0.0571882	0.516284	ns
86	Zn	Ni	0.248269	0.25287	ns
87	As	Ni	0.174183	0.262623	ns
88	Sr	Ni	-0.0340712	0.379629	ns
89	Mo	Ni	-0.0662797	0.276493	ns
90	Cd	Ni	0.256831	0.204721	ns
91	Zn	Cu	0.16401	0.321584	ns
92	As	Cu	-0.127849	0.0442572	negative
93	Sr	Cu	0.0223364	0.687661	ns
94	Mo	Cu	0.277458	0.107361	ns
95	Cd	Cu	-0.0969756	0.103672	ns
96	As	Zn	-0.138979	0.118416	ns
97	Sr	Zn	-0.347536	0.00154871	negative
98	Mo	Zn	-0.00609411	0.953467	ns
99	Cd	Zn	-0.0932991	0.330958	ns
100	Sr	As	0.229987	0.182774	ns
101	Mo	As	-0.15472	0.134297	ns
102	Cd	As	0.311022	0.0221627	positive
103	Mo	Sr	0.0631319	0.863024	ns
104	Cd	Sr	0.130568	0.626547	ns
105	Cd	Mo	-0.0589013	0.253416	ns

## Sheet: AMF-C grain
	X1	X2	value	p	sig
1	P	Mg	0.622023	0.000933672	positive
2	S	Mg	0.623041	0.000267138	positive
3	K	Mg	0.251573	0.449263	ns
4	Ca	Mg	0.137912	0.77874	ns
5	Fe	Mg	0.406022	0.124158	ns
6	Mn	Mg	0.400932	0.0830623	ns
7	Co	Mg	0.296635	0.24427	ns
8	Ni	Mg	0.151735	0.892639	ns
9	Cu	Mg	-0.00589288	0.312737	ns
10	Zn	Mg	0.350487	0.11749	ns
11	As	Mg	0.140967	0.872844	ns
12	Sr	Mg	0.291867	0.683544	ns
13	Mo	Mg	0.222757	0.451712	ns
14	Cd	Mg	0.00228311	0.14241	ns
15	S	P	0.61903	0.000366373	positive
16	K	P	0.519005	0.0406525	positive
17	Ca	P	0.16497	0.634753	ns
18	Fe	P	0.383654	0.161082	ns
19	Mn	P	0.547883	0.013727	positive
20	Co	P	0.327427	0.258766	ns
21	Ni	P	0.122317	0.654347	ns
22	Cu	P	0.138498	0.755325	ns
23	Zn	P	0.592219	0.00637481	positive
24	As	P	0.202689	0.96198	ns
25	Sr	P	0.191164	0.729173	ns
26	Mo	P	0.193941	0.667688	ns
27	Cd	P	0.163767	0.569816	ns
28	K	S	0.366685	0.190133	ns
29	Ca	S	0.132544	0.700149	ns
30	Fe	S	0.302265	0.283736	ns
31	Mn	S	0.532673	0.00954877	positive
32	Co	S	0.30296	0.320042	ns
33	Ni	S	0.13165	0.791186	ns
34	Cu	S	0.138652	0.840871	ns
35	Zn	S	0.470073	0.0298828	positive
36	As	S	0.0775336	0.487157	ns
37	Sr	S	0.352154	0.526269	ns
38	Mo	S	0.209336	0.428099	ns
39	Cd	S	0.0995927	0.377947	ns
40	Ca	K	0.242102	0.757742	ns
41	Fe	K	0.086542	0.788198	ns
42	Mn	K	0.308404	0.317927	ns
43	Co	K	0.103594	0.776729	ns
44	Ni	K	0.0599937	0.435101	ns
45	Cu	K	0.11505	0.773504	ns
46	Zn	K	0.148464	0.891467	ns
47	As	K	0.129768	0.928842	ns
48	Sr	K	0.113908	0.838266	ns
49	Mo	K	0.107429	0.813723	ns
50	Cd	K	0.201839	0.792629	ns
51	Fe	Ca	0.298809	0.457421	ns
52	Mn	Ca	0.243305	0.807216	ns
53	Co	Ca	0.0303145	0.19595	ns
54	Ni	Ca	-0.0747414	0.066747	ns
55	Cu	Ca	0.00462792	0.449688	ns
56	Zn	Ca	0.157843	0.511352	ns
57	As	Ca	0.166992	0.770332	ns
58	Sr	Ca	0.544521	0.00589834	positive
59	Mo	Ca	0.0967851	0.852468	ns
60	Cd	Ca	0.146489	0.898933	ns
61	Mn	Fe	0.391707	0.134045	ns
62	Co	Fe	0.225685	0.427193	ns
63	Ni	Fe	0.0513548	0.505031	ns
64	Cu	Fe	0.191904	0.676722	ns
65	Zn	Fe	0.367549	0.150083	ns
66	As	Fe	0.208443	0.46461	ns
67	Sr	Fe	0.199648	0.739634	ns
68	Mo	Fe	-0.238708	0.0375243	negative
69	Cd	Fe	0.0795693	0.758422	ns
70	Co	Mn	0.267832	0.627016	ns
71	Ni	Mn	0.118707	0.619852	ns
72	Cu	Mn	0.194434	0.705044	ns
73	Zn	Mn	0.410959	0.0594861	ns
74	As	Mn	-0.00316243	0.352661	ns
75	Sr	Mn	0.341077	0.363703	ns
76	Mo	Mn	0.128749	0.928469	ns
77	Cd	Mn	0.365852	0.456568	ns
78	Ni	Co	0.235359	0.412289	ns
79	Cu	Co	0.0722919	0.655946	ns
80	Zn	Co	0.252127	0.393813	ns
81	As	Co	0.189918	0.643793	ns
82	Sr	Co	-0.0089015	0.142113	ns
83	Mo	Co	-0.00274604	0.54127	ns
84	Cd	Co	-0.0206416	0.194291	ns
85	Cu	Ni	0.07252	0.897923	ns
86	Zn	Ni	0.197228	0.815034	ns
87	As	Ni	-0.0170618	0.404402	ns
88	Sr	Ni	0.0780273	0.369263	ns
89	Mo	Ni	0.0510926	0.928173	ns
90	Cd	Ni	0.0910318	0.627439	ns
91	Zn	Cu	0.28002	0.36933	ns
92	As	Cu	-0.144654	0.124211	ns
93	Sr	Cu	0.173979	0.925664	ns
94	Mo	Cu	-0.0837961	0.333997	ns
95	Cd	Cu	0.174565	0.663387	ns
96	As	Zn	-0.0158584	0.268048	ns
97	Sr	Zn	0.0927743	0.560965	ns
98	Mo	Zn	0.154418	0.770569	ns
99	Cd	Zn	0.178483	0.723499	ns
100	Sr	As	0.00717332	0.425012	ns
101	Mo	As	-0.255031	0.0206728	negative
102	Cd	As	0.265398	0.347566	ns
103	Mo	Sr	0.119277	0.829793	ns
104	Cd	Sr	0.196902	0.853898	ns
105	Cd	Mo	-0.0881155	0.154498	ns

## Sheet: AMF-I grain
	X1	X2	value	p	sig
1	P	Mg	0.6935	5.1305e-05	positive
2	S	Mg	0.505798	0.00343896	positive
3	K	Mg	0.322157	0.0523996	ns
4	Ca	Mg	0.047956	0.536625	ns
5	Fe	Mg	0.356363	0.118383	ns
6	Mn	Mg	0.176843	0.675364	ns
7	Co	Mg	0.107608	0.79721	ns
8	Ni	Mg	0.170568	0.620165	ns
9	Cu	Mg	-0.0493709	0.257758	ns
10	Zn	Mg	0.0364514	0.511396	ns
11	As	Mg	0.230244	0.826557	ns
12	Sr	Mg	0.128795	0.929533	ns
13	Mo	Mg	0.127688	0.93305	ns
14	Cd	Mg	-0.0127661	0.418964	ns
15	S	P	0.638008	0.000340549	positive
16	K	P	0.509059	0.00853641	positive
17	Ca	P	0.208834	0.889311	ns
18	Fe	P	0.298902	0.349951	ns
19	Mn	P	0.351441	0.305453	ns
20	Co	P	0.0809057	0.432773	ns
21	Ni	P	0.17106	0.946704	ns
22	Cu	P	0.0349134	0.559751	ns
23	Zn	P	0.172598	0.908182	ns
24	As	P	0.172168	0.736587	ns
25	Sr	P	0.172045	0.886908	ns
26	Mo	P	-0.0219939	0.422709	ns
27	Cd	P	0.121908	0.599745	ns
28	K	S	0.315205	0.103435	ns
29	Ca	S	0.232766	0.611701	ns
30	Fe	S	0.324741	0.21967	ns
31	Mn	S	0.324187	0.238179	ns
32	Co	S	-0.0502969	0.118549	ns
33	Ni	S	0.0453105	0.620422	ns
34	Cu	S	0.127257	0.755695	ns
35	Zn	S	0.0240856	0.517211	ns
36	As	S	0.22686	0.968319	ns
37	Sr	S	0.266111	0.365942	ns
38	Mo	S	0.14436	0.934753	ns
39	Cd	S	0.103944	0.705133	ns
40	Ca	K	-0.172967	0.0623966	ns
41	Fe	K	0.0752099	0.800781	ns
42	Mn	K	0.247101	0.476472	ns
43	Co	K	0.00944412	0.667228	ns
44	Ni	K	0.0243317	0.987988	ns
45	Cu	K	-0.0478329	0.507416	ns
46	Zn	K	0.0338675	0.903193	ns
47	As	K	0.0996955	0.671268	ns
48	Sr	K	-0.15002	0.13648	ns
49	Mo	K	0.101234	0.79207	ns
50	Cd	K	0.144149	0.987259	ns
51	Fe	Ca	0.150758	0.81727	ns
52	Mn	Ca	0.31662	0.243072	ns
53	Co	Ca	-0.0443904	0.135238	ns
54	Ni	Ca	-0.0862838	0.252752	ns
55	Cu	Ca	0.0995109	0.915665	ns
56	Zn	Ca	0.0750254	0.693387	ns
57	As	Ca	0.278969	0.568084	ns
58	Sr	Ca	0.776185	2.52974e-07	positive
59	Mo	Ca	-0.0521394	0.27943	ns
60	Cd	Ca	0.157315	0.8091	ns
61	Mn	Fe	0.103879	0.565968	ns
62	Co	Fe	0.13354	0.819831	ns
63	Ni	Fe	0.230552	0.120873	ns
64	Cu	Fe	-0.307822	0.00236053	negative
65	Zn	Fe	-0.405949	0.000270335	negative
66	As	Fe	0.475284	0.00395676	positive
67	Sr	Fe	0.177274	0.445564	ns
68	Mo	Fe	0.128487	0.609936	ns
69	Cd	Fe	0.343116	0.0875242	ns
70	Co	Mn	0.0962254	0.571161	ns
71	Ni	Mn	0.21068	0.539071	ns
72	Cu	Mn	-0.0376819	0.221732	ns
73	Zn	Mn	-0.0758252	0.149403	ns
74	As	Mn	0.281676	0.374099	ns
75	Sr	Mn	0.318466	0.135161	ns
76	Mo	Mn	0.165277	0.834803	ns
77	Cd	Mn	0.218961	0.544956	ns
78	Ni	Co	0.30052	0.087018	ns
79	Cu	Co	-0.00492202	0.479207	ns
80	Zn	Co	0.0723229	0.829145	ns
81	As	Co	0.245824	0.52021	ns
82	Sr	Co	-0.1416	0.0944219	ns
83	Mo	Co	0.0835512	0.867655	ns
84	Cd	Co	0.0301021	0.745156	ns
85	Cu	Ni	-0.203851	0.0264845	negative
86	Zn	Ni	-0.181765	0.0483456	negative
87	As	Ni	0.333354	0.0755172	ns
88	Sr	Ni	-0.0239626	0.509157	ns
89	Mo	Ni	0.0101818	0.994079	ns
90	Cd	Ni	0.16156	0.440361	ns
91	Zn	Cu	0.367806	0.00649666	positive
92	As	Cu	-0.108555	0.0172348	negative
93	Sr	Cu	-0.032391	0.606257	ns
94	Mo	Cu	-0.130887	0.169251	ns
95	Cd	Cu	-0.0160268	0.245971	ns
96	As	Zn	-0.0929896	0.0137493	negative
97	Sr	Zn	-0.1371	0.237452	ns
98	Mo	Zn	-0.00919745	0.452992	ns
99	Cd	Zn	-0.0557709	0.130704	ns
100	Sr	As	0.243225	0.411652	ns
101	Mo	As	0.232705	0.461287	ns
102	Cd	As	0.428172	0.0257323	positive
103	Mo	Sr	-0.0362054	0.433647	ns
104	Cd	Sr	0.0952689	0.81097	ns
105	Cd	Mo	0.0470038	0.894506	ns
