# Supplementary material for: Mycorrhizal status and host genotype interact to shape plant nutrition in field grown maize (Zea mays ssp. mays)
Source: Mycorrhiza. 2023 Oct 18;33(5-6):345–58. doi: 10.1007/s00572-023-01127-3 (PMC10752836; doi:10.1007/s00572-023-01127-3)
Supplement: Supplementary file 2 — Supplementary file2 (CSV 4 KB) [file 572_2023_1127_MOESM2_ESM.csv]

Element QTLs detected in the analysis (? = 0.01). ‘qtl’ refers to the element, tissue and genetic bin where the QTL was detected. ‘chr’ is the chromosome where the QTL was detected. 'bin' is the geneitc bin. 'gen_pos' and 'gen_interval' are the genetic postion and drop 1.5 LOD interval on the AMF mapping population map. ‘phy_pos’ and ‘phys_interval’ are the physical postion and drop 1.5 LOD inter…
qtl	chr	bin	gen_pos	gen_interval	phy_pos	phys_interval	lod	model	qtl-type	var
qSr_Lf_1.04	1	1.04	67.64618768	43 - 112	53.68	27.8 - 201.66	4.8	scan	M	17.12627478
qSr_Lf_1.04	1	1.04	67.64618768	43 - 112	53.68	27.8 - 201.66	4.8	add	M	17.12627478
qSr_Lf_1.04	1	1.04	67.64618768	43 - 112	53.68	27.8 - 201.66	4.8	int	M	17.12627478
qSr_Lf_1.04	1	1.04	67.64618768	43 - 112	53.68	27.8 - 201.66	4.8	AMF-C	M	23.21736462
qCa_Lf_1.06	1	1.06	111.377599	57 - 140.5	201.91	40.36 - 252.86	4.04	scan	C	11.35010092
qCa_Lf_1.06	1	1.06	111.377599	57 - 140.5	201.91	40.36 - 252.86	4.04	add	C	11.35010092
qSr_Gr_2.01	2	2.01	5.5	0 - 9	5.43	3.12 - 5.43	5.05	int	M	18.34818852
qSr_Gr_2.01	2	2.01	5.5	0 - 9	5.43	3.12 - 5.43	5.05	AMF-C	M	29.29648212
qMn_Gr_2.04	2	2.04	51.56902212	34 - 52.5	45.83	17.55 - 50.58	4.84	int	M	15.93743057
qMn_Gr_2.04	2	2.04	51.56902212	34 - 52.5	45.83	17.55 - 50.58	4.84	AMF-C	M	23.56833057
qCd_Lf_2.05	2	2.05	57.80311193	43.7 - 65	64.91	28.62 - 155.24	6.29	scan	M	22.01320818
qCd_Lf_2.05	2	2.05	57.80311193	43.7 - 65	64.91	28.62 - 155.24	6.29	add	M	22.01320818
qCd_Lf_2.05	2	2.05	57.80311193	43.7 - 65	64.91	28.62 - 155.24	6.29	AMF-C	M	32.67973071
qCd_Gr_2.05	2	2.05	58.5	55.5 - 59	73.59	60.91 - 73.59	10.63	scan	M	25.16252066
qCd_Gr_2.05	2	2.05	58.5	55.5 - 59	73.59	60.91 - 73.59	10.63	add	M	25.16252066
qCd_Gr_2.05	2	2.05	58.5	55.5 - 59	73.59	60.91 - 73.59	10.63	AMF-C	M	56.24248392
qAs_Gr_2.07	2	2.07	86.5	80 - 93	190.28	187.09 - 192.03	5.02	int	NC	18.4643275
qAs_Gr_2.07	2	2.07	86.5	80 - 93	190.28	187.09 - 192.03	5.02	AMF-I	NC	26.36728248
qMo_Gr_3.01	3	3.01	0	0 - 2.5	0.99	0.99 - 1.97	5.17	int	M	18.98800046
qMo_Gr_3.01	3	3.01	0	0 - 2.5	0.99	0.99 - 1.97	5.17	AMF-C	M	29.84630308
qFe_Lf_3.03	3	3.03	35.994048	33 - 38	14.36	11.24 - 18.83	4.41	scan	C	12.92650931
qFe_Lf_3.03	3	3.03	35.994048	33 - 38	14.36	11.24 - 18.83	4.41	add	C	12.92650931
qMo_Lf_3.04	3	3.04	57	54.5 - 64	148.01	138.81 - 158.93	3.76	AMF-I	NC	26.61328933
qK_Lf_3.09	3	3.09	134	126.5 - 142	221.66	216.61 - 223.84	5.39	scan	M	11.86089392
qK_Lf_3.09	3	3.09	134	126.5 - 142	221.66	216.61 - 223.84	5.39	add	M	11.86089392
qK_Lf_3.09	3	3.09	134	126.5 - 142	221.66	216.61 - 223.84	5.39	AMF-C	M	34.32355584
qAs_Lf_4.08	4	4.08	111.1515619	108 - 123	192.64	186.04 - 234.3	5.92	AMF-C	M	35.47563598
qCa_Lf_4.08	4	4.08	118.3543394	106.5 - 122	230.89	182.47 - 234.3	3.69	AMF-C	M	16.63498788
qFe_Lf_4.08	4	4.08	116.3511228	106 - 123.5	207.33	182.47 - 234.94	5.23	AMF-C	M	26.51553909
qRb_Lf_4.08	4	4.08	109.669972	94.5 - 112.5	188.18	176.92 - 197.16	3.68	AMF-C	M	22.58419641
qMn_Lf_4.09	4	4.09	129	82 - 139.5	235.93	164.28 - 238.06	4.1	AMF-C	M	27.39773229
qS_Lf_4.10	4	4.1	135.3932696	133.5 - 147.5	237.69	237.69 - 239.75	3.57	AMF-C	M	23.34759544
qB_Lf_5.02	5	5.02	12.5	9 - 20.5	5.21	4.27 - 6.38	3.66	add	C	13.5599804
qP_Lf_7.03	7	7.03	27	4.5 - 99	10.17	3 - 165.63	3.89	AMF-C	M	26.15977894
qNi_Gr_9.01	9	9.01	1	0 - 2.53	2.49	2.49 - 4.29	10.95	scan	M	34.2024945
qNi_Gr_9.01	9	9.01	1	0 - 2.53	2.49	2.49 - 4.29	10.95	add	M	34.2024945
qNi_Gr_9.01	9	9.01	1	0 - 2.53	2.49	2.49 - 4.29	10.95	AMF-C	M	51.03029498
qNa_Lf_9.06	9	9.06	64	58.83 - 70	134.18	120.48 - 136.65	5.21	scan	C	18.58775949
qNa_Lf_9.06	9	9.06	64	58.83 - 70	134.18	120.48 - 136.65	5.21	add	C	18.58775949
qNi_Gr_9.10	9	9.1	112	0 - 118.08	150.52	2.49 - 153.19	3.9	AMF-I	NC	23.92060157
